# Supplementary material for: Case Report: Oral and fecal microbiota in a super-donor: the healthy microbiota paradigm for fecal transplantation
Source: Front Microbiomes. 2023 Sep 12;2:1219960. doi: 10.3389/frmbi.2023.1219960 (PMC12993588; doi:10.3389/frmbi.2023.1219960)
Supplement: Supplementary file 1 [file Table_1.xlsx]

## Sheet: Stool all
OTU	Phylum	Class	Order	Family	Genus	Species	%
ASV3580	Actinobacteriota	Actinobacteria	Bifidobacteriales	Bifidobacteriaceae	Bifidobacterium	catenulatum	0.13885
ASV1438	Bacteroidota	Bacteroidia	Bacteroidales	Bacteroidaceae	Bacteroides	caccae	0.205703
ASV7907	Bacteroidota	Bacteroidia	Bacteroidales	Bacteroidaceae	Bacteroides	faecis	0.277699
ASV3169	Bacteroidota	Bacteroidia	Bacteroidales	Bacteroidaceae	Bacteroides	fragilis	0.226273
ASV3076	Bacteroidota	Bacteroidia	Bacteroidales	Bacteroidaceae	Bacteroides	intestinalis	1.69962
ASV4692	Bacteroidota	Bacteroidia	Bacteroidales	Bacteroidaceae	Bacteroides	NA	1.33707
ASV4152	Bacteroidota	Bacteroidia	Bacteroidales	Bacteroidaceae	Bacteroides	ovatus	0.372837
ASV1813	Bacteroidota	Bacteroidia	Bacteroidales	Bacteroidaceae	Bacteroides	stercoris	4.44319
ASV893	Bacteroidota	Bacteroidia	Bacteroidales	Bacteroidaceae	Bacteroides	uniformis	1.83847
ASV90	Bacteroidota	Bacteroidia	Bacteroidales	Bacteroidaceae	Bacteroides	vulgatus	11.8382
ASV1786	Bacteroidota	Bacteroidia	Bacteroidales	Bacteroidaceae	Bacteroides	xylanisolvens	0.362552
ASV2315	Bacteroidota	Bacteroidia	Bacteroidales	Barnesiellaceae	Barnesiella	NA	0.41912
ASV4758	Bacteroidota	Bacteroidia	Bacteroidales	Barnesiellaceae	Coprobacter	NA	0.645394
ASV4920	Bacteroidota	Bacteroidia	Bacteroidales	Marinifilaceae	Butyricimonas	NA	0.0899951
ASV1268	Bacteroidota	Bacteroidia	Bacteroidales	Marinifilaceae	Odoribacter	splanchnicus	0.2597
ASV3837	Bacteroidota	Bacteroidia	Bacteroidales	Prevotellaceae	Paraprevotella	NA	0.853668
ASV87	Bacteroidota	Bacteroidia	Bacteroidales	Prevotellaceae	Prevotella_9	NA	0.223702
ASV2719	Bacteroidota	Bacteroidia	Bacteroidales	Rikenellaceae	Alistipes	finegoldii	0.380551
ASV10386	Bacteroidota	Bacteroidia	Bacteroidales	Rikenellaceae	Alistipes	inops	0.161991
ASV1393	Bacteroidota	Bacteroidia	Bacteroidales	Rikenellaceae	Alistipes	obesi	0.305983
ASV345	Bacteroidota	Bacteroidia	Bacteroidales	Rikenellaceae	Alistipes	onderdonkii	1.37307
ASV1342	Bacteroidota	Bacteroidia	Bacteroidales	Rikenellaceae	Alistipes	shahii	0.701962
ASV671	Bacteroidota	Bacteroidia	Bacteroidales	Tannerellaceae	Parabacteroides	merdae	0.331696
ASV5542	Bacteroidota	Bacteroidia	Bacteroidales	Tannerellaceae	Parabacteroides	NA	0.0257129
ASV9574	Firmicutes	Bacilli	Erysipelotrichales	Erysipelatoclostridiaceae	Erysipelotrichaceae UCG-003	bacterium	0.097709
ASV3115	Firmicutes	Bacilli	Erysipelotrichales	Erysipelatoclostridiaceae	Erysipelotrichaceae UCG-003	NA	0.383122
ASV17664	Firmicutes	Bacilli	Erysipelotrichales	Erysipelotrichaceae	Holdemania	massiliensis	0.0154277
ASV3427	Firmicutes	Bacilli	Lactobacillales	Enterococcaceae	Enterococcus	faecium	0.097709
ASV6849	Firmicutes	Bacilli	Lactobacillales	Streptococcaceae	Streptococcus	thermophilus	0.352267
ASV1494	Firmicutes	Clostridia	Christensenellales	Christensenellaceae	Christensenellaceae R-7 group	NA	2.0236
ASV9218	Firmicutes	Clostridia	Christensenellales	Christensenellaceae	NA	NA	0.0308555
ASV2188	Firmicutes	Clostridia	Clostridia UCG-014	NA	NA	NA	2.40673
ASV2922	Firmicutes	Clostridia	Clostridia vadinBB60 group	NA	NA	NA	0.0514258
ASV892	Firmicutes	Clostridia	Clostridiales	Clostridiaceae	Clostridium sensu stricto 1	NA	0.41912
ASV563	Firmicutes	Clostridia	Lachnospirales	Lachnospiraceae	[Eubacterium] eligens group	eligens	0.807385
ASV2704	Firmicutes	Clostridia	Lachnospirales	Lachnospiraceae	[Eubacterium] eligens group	NA	0.83824
ASV1798	Firmicutes	Clostridia	Lachnospirales	Lachnospiraceae	[Eubacterium] hallii group	hallii	0.501401
ASV3618	Firmicutes	Clostridia	Lachnospirales	Lachnospiraceae	[Eubacterium] ruminantium group	NA	0.0694248
ASV5064	Firmicutes	Clostridia	Lachnospirales	Lachnospiraceae	[Eubacterium] ventriosum group	NA	0.915379
ASV1450	Firmicutes	Clostridia	Lachnospirales	Lachnospiraceae	[Eubacterium] xylanophilum group	NA	1.49392
ASV5072	Firmicutes	Clostridia	Lachnospirales	Lachnospiraceae	[Ruminococcus] torques group	lactaris	0.167134
ASV177	Firmicutes	Clostridia	Lachnospirales	Lachnospiraceae	Agathobacter	NA	5.03458
ASV621	Firmicutes	Clostridia	Lachnospirales	Lachnospiraceae	Anaerostipes	hadrus	0.275128
ASV4106	Firmicutes	Clostridia	Lachnospirales	Lachnospiraceae	Blautia	faecis	0.0437119
ASV538	Firmicutes	Clostridia	Lachnospirales	Lachnospiraceae	Blautia	NA	0.95652
ASV488	Firmicutes	Clostridia	Lachnospirales	Lachnospiraceae	Blautia	obeum	2.0596
ASV3350	Firmicutes	Clostridia	Lachnospirales	Lachnospiraceae	Butyrivibrio	crossotus	0.110565
ASV2576	Firmicutes	Clostridia	Lachnospirales	Lachnospiraceae	CAG-56	NA	0.156849
ASV5241	Firmicutes	Clostridia	Lachnospirales	Lachnospiraceae	Coprococcus	catus	0.125993
ASV2573	Firmicutes	Clostridia	Lachnospirales	Lachnospiraceae	Coprococcus	comes	0.161991
ASV2424	Firmicutes	Clostridia	Lachnospirales	Lachnospiraceae	Coprococcus	eutactus	2.29359
ASV3649	Firmicutes	Clostridia	Lachnospirales	Lachnospiraceae	Coprococcus	NA	0.992518
ASV3807	Firmicutes	Clostridia	Lachnospirales	Lachnospiraceae	Dorea	formicigenerans	0.203132
ASV843	Firmicutes	Clostridia	Lachnospirales	Lachnospiraceae	Dorea	NA	0.128564
ASV1436	Firmicutes	Clostridia	Lachnospirales	Lachnospiraceae	Fusicatenibacter	NA	0.0719961
ASV15627	Firmicutes	Clostridia	Lachnospirales	Lachnospiraceae	Fusicatenibacter	saccharivorans	0.00257129
ASV4662	Firmicutes	Clostridia	Lachnospirales	Lachnospiraceae	GCA-900066575	NA	0.174848
ASV1791	Firmicutes	Clostridia	Lachnospirales	Lachnospiraceae	Lachnoclostridium	NA	0.107994
ASV2720	Firmicutes	Clostridia	Lachnospirales	Lachnospiraceae	Lachnospira	NA	3.20897
ASV2969	Firmicutes	Clostridia	Lachnospirales	Lachnospiraceae	Lachnospiraceae AC2044 group	NA	0.110565
ASV6605	Firmicutes	Clostridia	Lachnospirales	Lachnospiraceae	Lachnospiraceae FCS020 group	NA	0.0771387
ASV17323	Firmicutes	Clostridia	Lachnospirales	Lachnospiraceae	Lachnospiraceae NC2004 group	NA	0.035998
ASV1987	Firmicutes	Clostridia	Lachnospirales	Lachnospiraceae	Lachnospiraceae ND3007 group	NA	0.383122
ASV1598	Firmicutes	Clostridia	Lachnospirales	Lachnospiraceae	Lachnospiraceae NK4A136 group	bacterium	0.277699
ASV2746	Firmicutes	Clostridia	Lachnospirales	Lachnospiraceae	Lachnospiraceae NK4A136 group	NA	0.696819
ASV6263	Firmicutes	Clostridia	Lachnospirales	Lachnospiraceae	Lachnospiraceae NK4B4 group	NA	0.115708
ASV5252	Firmicutes	Clostridia	Lachnospirales	Lachnospiraceae	Lachnospiraceae UCG-001	bacterium	0.380551
ASV1256	Firmicutes	Clostridia	Lachnospirales	Lachnospiraceae	Lachnospiraceae UCG-001	NA	0.341981
ASV5320	Firmicutes	Clostridia	Lachnospirales	Lachnospiraceae	Lachnospiraceae UCG-003	NA	0.971947
ASV2323	Firmicutes	Clostridia	Lachnospirales	Lachnospiraceae	Lachnospiraceae UCG-004	NA	0.205703
ASV2485	Firmicutes	Clostridia	Lachnospirales	Lachnospiraceae	Lachnospiraceae UCG-010	NA	0.41912
ASV1594	Firmicutes	Clostridia	Lachnospirales	Lachnospiraceae	NA	NA	0.928235
ASV2341	Firmicutes	Clostridia	Lachnospirales	Lachnospiraceae	Roseburia	hominis	0.380551
ASV4408	Firmicutes	Clostridia	Lachnospirales	Lachnospiraceae	Roseburia	intestinalis	0.192847
ASV698	Firmicutes	Clostridia	Lachnospirales	Lachnospiraceae	Roseburia	inulinivorans	0.768815
ASV2749	Firmicutes	Clostridia	Lachnospirales	Lachnospiraceae	Roseburia	NA	1.90018
ASV6215	Firmicutes	Clostridia	Lachnospirales	Lachnospiraceae	Tyzzerella	NA	0.300841
ASV2272	Firmicutes	Clostridia	Monoglobales	Monoglobaceae	Monoglobus	NA	0.547685
ASV6117	Firmicutes	Clostridia	NA	NA	NA	NA	0.0205703
ASV751	Firmicutes	Clostridia	Oscillospirales	[Eubacterium] coprostanoligenes group	NA	NA	3.36582
ASV3008	Firmicutes	Clostridia	Oscillospirales	Butyricicoccaceae	Butyricicoccus	NA	0.123422
ASV7566	Firmicutes	Clostridia	Oscillospirales	Oscillospiraceae	Colidextribacter	NA	0.110565
ASV5216	Firmicutes	Clostridia	Oscillospirales	Oscillospiraceae	Intestinimonas	NA	0.154277
ASV4504	Firmicutes	Clostridia	Oscillospirales	Oscillospiraceae	NA	NA	0.00771387
ASV2390	Firmicutes	Clostridia	Oscillospirales	Oscillospiraceae	NK4A214 group	NA	0.241701
ASV5725	Firmicutes	Clostridia	Oscillospirales	Oscillospiraceae	Oscillibacter	NA	0.0308555
ASV6509	Firmicutes	Clostridia	Oscillospirales	Oscillospiraceae	Oscillospira	NA	0.0848525
ASV116	Firmicutes	Clostridia	Oscillospirales	Oscillospiraceae	UCG-002	NA	2.19074
ASV2052	Firmicutes	Clostridia	Oscillospirales	Oscillospiraceae	UCG-003	NA	0.635108
ASV2822	Firmicutes	Clostridia	Oscillospirales	Ruminococcaceae	[Eubacterium] siraeum group	NA	2.13674
ASV1329	Firmicutes	Clostridia	Oscillospirales	Ruminococcaceae	Faecalibacterium	NA	2.20617
ASV218	Firmicutes	Clostridia	Oscillospirales	Ruminococcaceae	Faecalibacterium	prausnitzii	9.87632
ASV3862	Firmicutes	Clostridia	Oscillospirales	Ruminococcaceae	Incertae Sedis	NA	0.185133
ASV757	Firmicutes	Clostridia	Oscillospirales	Ruminococcaceae	NA	NA	0.730246
ASV1252	Firmicutes	Clostridia	Oscillospirales	Ruminococcaceae	Ruminococcus	bicirculans	1.91304
ASV3372	Firmicutes	Clostridia	Oscillospirales	Ruminococcaceae	Ruminococcus	bromii	2.68957
ASV4084	Firmicutes	Clostridia	Oscillospirales	Ruminococcaceae	Ruminococcus	NA	0.725103
ASV597	Firmicutes	Clostridia	Oscillospirales	Ruminococcaceae	Subdoligranulum	NA	3.8595
ASV22436	Firmicutes	Clostridia	Oscillospirales	Ruminococcaceae	Subdoligranulum	variabile	0.0231416
ASV1593	Firmicutes	Clostridia	Oscillospirales	Ruminococcaceae	UBA1819	NA	0.146563
ASV1068	Firmicutes	Clostridia	Oscillospirales	UCG-010	NA	NA	0.226273
ASV4296	Firmicutes	Clostridia	Peptostreptococcales-Tissierellales	Anaerovoracaceae	Family XIII AD3011 group	NA	0.0231416
ASV8072	Firmicutes	Clostridia	Peptostreptococcales-Tissierellales	Anaerovoracaceae	Family XIII UCG-001	NA	0.0745674
ASV1711	Firmicutes	Clostridia	Peptostreptococcales-Tissierellales	Peptostreptococcaceae	Romboutsia	ilealis	0.0848525
ASV5006	Firmicutes	Clostridia	Peptostreptococcales-Tissierellales	Peptostreptococcaceae	Terrisporobacter	NA	0.0719961
ASV759	Firmicutes	Negativicutes	Acidaminococcales	Acidaminococcaceae	Phascolarctobacterium	faecium	1.73562
ASV1578	Firmicutes	Negativicutes	Veillonellales-Selenomonadales	Veillonellaceae	Veillonella	atypica	0.0848525
ASV477	Firmicutes	Negativicutes	Veillonellales-Selenomonadales	Veillonellaceae	Veillonella	dispar	0.107994
ASV97	Firmicutes	Negativicutes	Veillonellales-Selenomonadales	Veillonellaceae	Veillonella	NA	0.00771387
ASV148	Proteobacteria	Gammaproteobacteria	Enterobacterales	Enterobacteriaceae	Escherichia-Shigella	NA	0.0771387
ASV8806	Proteobacteria	Gammaproteobacteria	Pseudomonadales	Pseudomonadaceae	Pseudomonas	fragi	0.0128564
ASV71	Verrucomicrobiota	Verrucomicrobiae	Verrucomicrobiales	Akkermansiaceae	Akkermansia	muciniphila	1.70734
							100

## Sheet: Stool Species
[Eubacterium] eligens group eligens
[Eubacterium] hallii group hallii
[Ruminococcus] torques group lactaris
Akkermansia muciniphila
Alistipes finegoldii
Alistipes inops
Alistipes obesi
Alistipes onderdonkii
Alistipes shahii
Anaerostipes hadrus
Bacteroides caccae
Bacteroides faecis
Bacteroides fragilis
Bacteroides intestinalis
Bacteroides ovatus
Bacteroides stercoris
Bacteroides uniformis
Bacteroides vulgatus
Bacteroides xylanisolvens
Bifidobacterium catenulatum
Blautia faecis
Blautia obeum
Butyrivibrio crossotus
Coprococcus catus
Coprococcus comes
Coprococcus eutactus
Dorea formicigenerans
Enterococcus faecium
Erysipelotrichaceae UCG-003 bacterium
Faecalibacterium prausnitzii
Fusicatenibacter saccharivorans
Holdemania massiliensis
Lachnospiraceae NK4A136 group bacterium
Lachnospiraceae UCG-001 bacterium
Odoribacter splanchnicus
Parabacteroides merdae
Phascolarctobacterium faecium
Pseudomonas fragi
Romboutsia ilealis
Roseburia hominis
Roseburia intestinalis
Roseburia inulinivorans
Ruminococcus bicirculans
Ruminococcus bromii
Streptococcus thermophilus
Subdoligranulum variabile
Veillonella atypica
Veillonella dispar

## Sheet: Bucal all
OTU	Phylum	Class	Order	Family	Genus	Species	%
ASV1055	Actinobacteriota	Actinobacteria	Actinomycetales	Actinomycetaceae	Actinomyces	NA	0.011532
ASV2898	Actinobacteriota	Actinobacteria	Actinomycetales	Actinomycetaceae	Actinomyces	viscosus	0.017422
ASV5048	Actinobacteriota	Coriobacteriia	Coriobacteriales	Atopobiaceae	Atopobium	parvulum	6.20001e-05
ASV10974	Actinobacteriota	Coriobacteriia	Coriobacteriales	Atopobiaceae	Atopobium	rimae	0.001674
ASV5717	Actinobacteriota	Actinobacteria	Actinomycetales	Actinomycetaceae	Actinomyces	oris	0.00725401
ASV9336	Actinobacteriota	Actinobacteria	Actinomycetales	Actinomycetaceae	Actinomyces	bouchesdurhonensis	6.20001e-05
ASV13505	Actinobacteriota	Actinobacteria	Actinomycetales	Actinomycetaceae	Actinomyces	johnsonii	0.001798
ASV40198	Actinobacteriota	Actinobacteria	Actinomycetales	Actinomycetaceae	Actinomyces	gerencseriae	0.000186
ASV285	Bacteroidota	Bacteroidia	Bacteroidales	Prevotellaceae	Prevotella_7	melaninogenica	0.002294
ASV1214	Bacteroidota	Bacteroidia	Bacteroidales	Prevotellaceae	Alloprevotella	NA	0.00359601
ASV1643	Bacteroidota	Bacteroidia	Bacteroidales	Prevotellaceae	Prevotella_7	NA	0.000682001
ASV2109	Bacteroidota	Bacteroidia	Bacteroidales	Prevotellaceae	Prevotella	oris	0.01736
ASV5011	Bacteroidota	Bacteroidia	Bacteroidales	Porphyromonadaceae	Porphyromonas	endodontalis	0.002294
ASV3213	Bacteroidota	Bacteroidia	Bacteroidales	Prevotellaceae	Prevotella	shahii	0.00390601
ASV3911	Bacteroidota	Bacteroidia	Bacteroidales	Prevotellaceae	Prevotella	NA	0.00254201
ASV5488	Bacteroidota	Bacteroidia	Flavobacteriales	Flavobacteriaceae	Capnocytophaga	NA	0.00489801
ASV3072	Bacteroidota	Bacteroidia	Flavobacteriales	Flavobacteriaceae	Capnocytophaga	leadbetteri	0.000248
ASV6072	Bacteroidota	Bacteroidia	Bacteroidales	Prevotellaceae	Prevotella	oulorum	0.00341001
ASV9638	Bacteroidota	Bacteroidia	Bacteroidales	Prevotellaceae	Prevotella	loescheii	0.0394941
ASV4160	Bacteroidota	Bacteroidia	Flavobacteriales	Flavobacteriaceae	Capnocytophaga	ochracea	0.013082
ASV4389	Bacteroidota	Bacteroidia	Bacteroidales	Prevotellaceae	Alloprevotella	tannerae	0.00217
ASV5102	Bacteroidota	Bacteroidia	Flavobacteriales	Flavobacteriaceae	Capnocytophaga	gingivalis	0.000682001
ASV5802	Bacteroidota	Bacteroidia	Bacteroidales	Prevotellaceae	Prevotella	nigrescens	0.00713001
ASV4642	Bacteroidota	Bacteroidia	Bacteroidales	Tannerellaceae	Tannerella	NA	0.000248
ASV10039	Bacteroidota	Bacteroidia	Bacteroidales	Prevotellaceae	Prevotella	maculosa	0.002108
ASV5176	Bacteroidota	Bacteroidia	Bacteroidales	Paludibacteraceae	F0058	NA	0.000248
ASV10799	Bacteroidota	Bacteroidia	Bacteroidales	Tannerellaceae	Tannerella	forsythia	0.000496001
ASV1701	Campylobacterota	Campylobacteria	Campylobacterales	Campylobacteraceae	Campylobacter	gracilis	0.00737801
ASV14800	Campylobacterota	Campylobacteria	Campylobacterales	Campylobacteraceae	Campylobacter	mucosalis-like	0.00155
ASV1	Firmicutes	Bacilli	Lactobacillales	Streptococcaceae	Streptococcus	NA	0.0890322
ASV4	Firmicutes	Bacilli	Lactobacillales	Streptococcaceae	Streptococcus	oralis	0.0432141
ASV138	Firmicutes	Negativicutes	Veillonellales-Selenomonadales	Veillonellaceae	Veillonella	parvula	0.196912
ASV97	Firmicutes	Negativicutes	Veillonellales-Selenomonadales	Veillonellaceae	Veillonella	NA	0.0778722
ASV477	Firmicutes	Negativicutes	Veillonellales-Selenomonadales	Veillonellaceae	Veillonella	dispar	0.002046
ASV1875	Firmicutes	Bacilli	Lactobacillales	Streptococcaceae	Streptococcus	sanguinis	0.0525141
ASV665	Firmicutes	Bacilli	Lactobacillales	Streptococcaceae	Streptococcus	cristatus	0.000434001
ASV1162	Firmicutes	Bacilli	Lactobacillales	Streptococcaceae	Streptococcus	infantis	0.00781202
ASV3607	Firmicutes	Bacilli	Lactobacillales	Streptococcaceae	Streptococcus	lactarius	0.000248
ASV1529	Firmicutes	Bacilli	Lactobacillales	Carnobacteriaceae	Granulicatella	NA	0.00415401
ASV3179	Firmicutes	Negativicutes	Veillonellales-Selenomonadales	Veillonellaceae	Veillonella	rogosae	0.001736
ASV690	Firmicutes	Bacilli	Lactobacillales	Carnobacteriaceae	Granulicatella	adiacens	0.00917602
ASV857	Firmicutes	Bacilli	Staphylococcales	Gemellaceae	Gemella	NA	0.000248
ASV3505	Firmicutes	Bacilli	Lactobacillales	P5D1-392	NA	NA	0.000558001
ASV4122	Firmicutes	Negativicutes	Veillonellales-Selenomonadales	Selenomonadaceae	Selenomonas	sputigena	0.00607601
ASV4307	Firmicutes	Bacilli	Lactobacillales	Streptococcaceae	Streptococcus	anginosus	0.00601401
ASV2781	Firmicutes	Negativicutes	Veillonellales-Selenomonadales	Selenomonadaceae	Selenomonas	noxia	0.00799802
ASV2476	Firmicutes	Bacilli	Lactobacillales	NA	NA	NA	0.000620001
ASV9821	Firmicutes	Bacilli	Lactobacillales	Streptococcaceae	Streptococcus	rubneri	0.000744001
ASV4523	Firmicutes	Clostridia	Lachnospirales	Lachnospiraceae	Oribacterium	asaccharolyticum	0.000186
ASV15408	Firmicutes	Bacilli	Lactobacillales	Carnobacteriaceae	Granulicatella	elegans	0.000620001
ASV7242	Firmicutes	Clostridia	Peptostreptococcales-Tissierellales	Anaerovoracaceae	[Eubacterium] brachy group	brachy	0.001178
ASV8012	Firmicutes	Bacilli	Lactobacillales	Streptococcaceae	Streptococcus	gordonii	0.000930002
ASV11929	Firmicutes	Clostridia	Lachnospirales	Lachnospiraceae	Lachnoanaerobaculum	umeaense	0.000124
ASV11354	Firmicutes	Clostridia	Lachnospirales	Lachnospiraceae	Johnsonella	NA	0.000248
ASV9952	Firmicutes	Negativicutes	Veillonellales-Selenomonadales	Selenomonadaceae	Selenomonas	artemidis	0.010726
ASV17388	Firmicutes	NA	NA	NA	NA	NA	0.000248
ASV17730	Firmicutes	Bacilli	NA	NA	NA	NA	0.000124
ASV25188	Firmicutes	Bacilli	Lactobacillales	Streptococcaceae	Streptococcus	intermedius	0.000372001
ASV3131	Firmicutes	Clostridia	Peptostreptococcales-Tissierellales	Peptostreptococcaceae	Peptostreptococcus	NA	0.00291401
ASV8678	Firmicutes	Negativicutes	Veillonellales-Selenomonadales	NA	NA	NA	0.000186
ASV9431	Firmicutes	Bacilli	Lactobacillales	Streptococcaceae	Streptococcus	massiliensis	0.00316201
ASV6498	Firmicutes	Clostridia	Lachnospirales	Lachnospiraceae	Howardella	NA	0.000310001
ASV41554	Firmicutes	Bacilli	Lactobacillales	Streptococcaceae	Streptococcus	panodentis	0.000124
ASV1286	Fusobacteriota	Fusobacteriia	Fusobacteriales	Leptotrichiaceae	Leptotrichia	NA	0.014446
ASV367	Fusobacteriota	Fusobacteriia	Fusobacteriales	Fusobacteriaceae	Fusobacterium	NA	0.018414
ASV1071	Fusobacteriota	Fusobacteriia	Fusobacteriales	Fusobacteriaceae	Fusobacterium	nucleatum	0.02325
ASV4058	Fusobacteriota	Fusobacteriia	Fusobacteriales	Fusobacteriaceae	Fusobacterium	naviforme	0.001736
ASV1360	Fusobacteriota	Fusobacteriia	Fusobacteriales	Leptotrichiaceae	Leptotrichia	wadei	0.017608
ASV2866	Fusobacteriota	Fusobacteriia	Fusobacteriales	Leptotrichiaceae	Leptotrichia	buccalis	0.00421601
ASV3186	Fusobacteriota	Fusobacteriia	Fusobacteriales	Fusobacteriaceae	Fusobacterium	canifelinum	0.00496001
ASV12910	Fusobacteriota	Fusobacteriia	Fusobacteriales	Leptotrichiaceae	Leptotrichia	hongkongensis	0.000434001
ASV10316	Patescibacteria	Gracilibacteria	Absconditabacteriales (SR1)	NA	NA	NA	0.000186
ASV1250	Proteobacteria	Gammaproteobacteria	Enterobacterales	Pasteurellaceae	Conservatibacter	flavescens	0.000434001
ASV3379	Proteobacteria	Gammaproteobacteria	Enterobacterales	Pasteurellaceae	NA	NA	0.001922
ASV4968	Proteobacteria	Gammaproteobacteria	Enterobacterales	Pasteurellaceae	Haemophilus	NA	0.024118
ASV4660	Proteobacteria	Gammaproteobacteria	Enterobacterales	Pasteurellaceae	Haemophilus	haemolyticus	0.115444
ASV8943	Proteobacteria	Gammaproteobacteria	Enterobacterales	Pasteurellaceae	Haemophilus	quentini	0.0614421
ASV6098	Proteobacteria	Gammaproteobacteria	Enterobacterales	Pasteurellaceae	Haemophilus	influenzae	0.019468
ASV5697	Proteobacteria	Alphaproteobacteria	Rickettsiales	Mitochondria	NA	NA	0.000310001
ASV4552	Proteobacteria	Gammaproteobacteria	Burkholderiales	Neisseriaceae	Kingella	NA	0.002418
ASV9430	Proteobacteria	Gammaproteobacteria	Burkholderiales	Neisseriaceae	Kingella	oralis	0.00403001
ASV9764	Proteobacteria	NA	NA	NA	NA	NA	0.000124
ASV35285	Spirochaetota	Spirochaetia	Spirochaetales	Spirochaetaceae	Treponema	putidum	0.000372001
							1

## Sheet: Bucal Species
Granulicatella adiacens
Streptococcus anginosus
Selenomonas artemidis
Oribacterium asaccharolyticum
Actinomyces bouchesdurhonensis
[Eubacterium] brachy group brachy
Leptotrichia buccalis
Fusobacterium canifelinum
Streptococcus cristatus
Veillonella dispar
Granulicatella elegans
Porphyromonas endodontalis
Conservatibacter flavescens
Tannerella forsythia
Actinomyces gerencseriae
Capnocytophaga gingivalis
Streptococcus gordonii
Campylobacter gracilis
Haemophilus haemolyticus
Leptotrichia hongkongensis
Streptococcus infantis
Haemophilus influenzae
Streptococcus intermedius
Actinomyces johnsonii
Streptococcus lactarius
Capnocytophaga leadbetteri
Prevotella loescheii
Prevotella maculosa
Streptococcus massiliensis
Prevotella_7 melaninogenica
Campylobacter mucosalis-like
Fusobacterium naviforme
Prevotella nigrescens
Selenomonas noxia
Fusobacterium nucleatum
Capnocytophaga ochracea
Kingella oralis
Streptococcus oralis
Actinomyces oris
Prevotella oris
Prevotella oulorum
Streptococcus panodentis
Veillonella parvula
Atopobium parvulum
Treponema putidum
Haemophilus quentini
Atopobium rimae
Veillonella rogosae
Streptococcus rubneri
Streptococcus sanguinis
Prevotella shahii
Selenomonas sputigena
Alloprevotella tannerae
Lachnoanaerobaculum umeaense
Actinomyces viscosus
Leptotrichia wadei
